# Supplementary material for: Lactobacillus helveticus HY7804 Modulates the Gut–Liver Axis to Improve Metabolic Dysfunction-Associated Steatotic Liver Disease in a Mouse Model
Source: Int J Mol Sci. 2025 Apr 10;26(8):3557. doi: 10.3390/ijms26083557 (PMC12027198; doi:10.3390/ijms26083557)
Supplement: Supplementary file 1 [file ijms-26-03557-s001.zip]

Archive with 1 entries (1 files):
- ijms-3543667-supplementary.pdf
